# Supplementary material for: Effects of Zinc Sources and Levels on Growth Performance, Zinc Status, Expressions of Zinc Transporters, and Zinc Bioavailability in Weaned Piglets
Source: Animals (Basel). 2021 Aug 26;11(9):2515. doi: 10.3390/ani11092515 (PMC8470440; doi:10.3390/ani11092515)
Supplement: Supplementary file 1 [file animals-11-02515-s001.zip]

Archive with 1 entries (1 files):
- animals-1332136-supplementary.pdf
